# Supplementary material for: Drone Delivery of Insecticide Is Uneven Yet Sufficiently Controls Subterranean Weevils Infesting Sweet Potato Plants
Source: Plants (Basel). 2025 Nov 18;14(22):3511. doi: 10.3390/plants14223511 (PMC12656145; doi:10.3390/plants14223511)
Supplement: Supplementary file 1 [file plants-14-03511-s001.zip]

Archive with 1 entries (1 files):
- plants-3758761-supplementary.pdf
